# Supplementary material for: Modeling and Molecular Dynamics Studies of Flavone―DENV E-3 Protein―SWCNT Interaction at the Flavonoid Binding Sites
Source: Viruses. 2025 Apr 4;17(4):525. doi: 10.3390/v17040525 (PMC12031533; doi:10.3390/v17040525)
Supplement: Supplementary file 1 [file viruses-17-00525-s001.zip]

Archive with 1 entries (1 files):
- viruses-3445429-supplementary.pdf
